# Supplementary material for: Hsp70 Interacts with the TREM-1 Receptor Expressed on Monocytes and Thereby Stimulates Generation of Cytotoxic Lymphocytes Active against MHC-Negative Tumor Cells
Source: Int J Mol Sci. 2021 Jun 26;22(13):6889. doi: 10.3390/ijms22136889 (PMC8267615; doi:10.3390/ijms22136889)
Supplement: Supplementary file 1 [file ijms-22-06889-s001.zip]

Archive with 12 entries (11 files):
- Supplementary materials 1-4, Fig1.pdf
- Suppl5/
- Suppl5/Day 1 CD16CD56.PDF
- Suppl5/Day 1 CD3-4-8.PDF
- Suppl5/Day 3 CD16CD56.PDF
- Suppl5/Day 3 CD3-4-8.PDF
- Suppl5/Day 4 CD16CD56.PDF
- Suppl5/Day 4 CD3 -4-8.PDF
- Suppl5/Day 5 CD16CD56.PDF
- Suppl5/Day 5 CD3 -4-8.PDF
- Suppl5/Day 6 CD16CD56.PDF
- Suppl5/Day 6 CD3 -4-8.PDF
